# Supplementary material for: Human ACE2 peptide-mimics block SARS-CoV-2 pulmonary cells infection
Source: Commun Biol. 2021 Feb 12;4:197. doi: 10.1038/s42003-021-01736-8 (PMC7881012; doi:10.1038/s42003-021-01736-8)
Supplement: Supplementary file 6 — Supplementary Data 3 [file 42003_2021_1736_MOESM6_ESM.xlsx]

## Sheet: Figure 3a
	Manipe N°1	Manipe N°2	Manipe N°3 et 4	Manipe N°5	Manipe N°6	Manipe N°7	Moyenne	SD		BOX PLOT
Peptides	% Inhibition	% Inhibition	% Inhibition	% Inhibition	% Inhibition	% Inhibition				Vmin	Q1	Q2 (Median)	Q3	Vmax		Vmin- 0	Q1-Vmin	Q2-Q1	Q3-Q2	Vmax-Q3
(-)	0	0	0	0	0	0	0	0		0	0	0	0	0		0	0	0	0	0
P1	22	10.8	3.3	1.6			9.425	9.2874		1.6	2.875	7.05	13.6	22		1.6	1.275	4.175	6.55	8.4
P2	20	21.5	6.6				16.0333	8.20386		6.6	13.3	20	20.75	21.5		6.6	6.7	6.7	0.75	0.75
P3	6.8	1.5	3.3				3.86667	2.69506		1.5	2.4	3.3	5.05	6.8		1.5	0.9	0.9	1.75	1.75
P4	15.9	16.9	39.3				24.0333	13.2308		15.9	16.4	16.9	28.1	39.3		15.9	0.5	0.5	11.2	11.2
P5	20.4	18.5	41				26.6333	12.4781		18.5	19.45	20.4	30.7	41		18.5	0.95	0.95	10.3	10.3
P6	2.2	12.3	4.9				6.46667	5.22909		2.2	3.55	4.9	8.6	12.3		2.2	1.35	1.35	3.7	3.7
P7		43.4	42.6	75			53.6667	18.4795		42.6	43	43.4	59.2	75		42.6	0.4	0.4	15.8	15.8
P8			84.7	90	90.8	86.5	88	2.8856		84.7	86.05	88.25	90.2	90.8		84.7	1.35	2.2	1.95	0.6
Pscr	11.4	9.2	3.3	3.3	4.6	8.1	6.65	3.40044		3.3	3.625	6.35	8.925	11.4		3.3	0.325	2.725	2.575	2.475
Ppen	18.2	20	3.4				13.8667	9.10897		3.4	10.8	18.2	19.1	20		3.4	7.4	7.4	0.9	0.9

## Sheet: SF4
	Manipe N°8	Manipe N°9	Manipe N°10	Moyenne	SD		BOX PLOT
Peptides	% Inhibition	% Inhibition	% Inhibition				Vmin	Q1	Q2 (Median)	Q3	Vmax		Vmin- 0	Q1-Vmin	Q2-Q1	Q3-Q2	Vmax-Q3
P8	90.7	86.49	88.595	88.595	2.105		86.49	87.5425	88.595	89.6475	90.7		86.49	1.0525	1.0525	1.0525	1.0525
P9	93.02	95.95	94.49	94.4867	1.465		93.02	93.755	94.49	95.22	95.95		93.02	0.735	0.735	0.73	0.73
P10	94.19	95.95	95.07	95.07	0.88		94.19	94.63	95.07	95.51	95.95		94.19	0.44	0.44	0.44	0.44

## Sheet: Figure 3b
Détermination SARS-Cov-2 titer (plaque assay )
Infection Vero E6 : moi = 0,1
3 manipes indépendantes
Peptides	conc en uM	log10 (PFU/mL)
		Assay-1	Assay-2	Assay-3	Moy
P8	0	5.1	5.1	5.2	5.13333
	0.01	4.8	4.5	4.6	4.63333
	0.1	1.9	1.7	2.3	1.96667
	1	0.1	0	0.1	0.0666667
P9	0	5.1	5.2	5.2	5.16667
	0.01	4.7	5	4.4	4.7
	0.1	1.2	0.7	0.7	0.866667
	1	0.1	0	0.2	0.1
P10	0	5.1	5	5.2	5.1
	0.01	3.6	3.2	3.5	3.43333
	0.1	0.6	0.5	0.7	0.6
	1	0.1	0	0	0.0333333

## Sheet: Figure 3c
			24 h				48 h			72 h
EXP1	Peptide concentration			P8	P9	P10	P8	P9	P10	P8	P9	P10
Cell viability (MTT)	0 µM	Mean		1	1	1	1	1	1	1	1	1
		SD		0.0355643	0.0355643	0.0355643	0.0689123	0.0689123	0.0689123	0.0504699	0.0504699	0.0504699
	0.1 µM	Mean		1.00246	0.926717	1.05075	0.957227	0.945622	0.987976	0.981096	1.01696	0.974676
		SD		0.0557222	0.0256532	0.0746221	0.0502617	0.0392953	0.0377372	0.032415	0.0362137	0.0419008
	1 µM	Mean		0.904329	0.967384	0.989546	0.959317	0.952941	0.984026	0.97311	1.02463	0.959642
		SD		0.0718654	0.0731327	0.0226285	0.0290484	0.0101924	0.0254457	0.0338499	0.0466584	0.0225321
	10 µM	Mean		0.896763	0.863437	0.894886	0.857979	0.946749	0.971516	0.899195	0.830761	0.799128
		SD		0.0824731	0.0155814	0.0158849	0.03353	0.0196738	0.026549	0.110958	0.0159833	0.0217837
Cell death (AnnV+PI)	0 µM	Mean		0.0165667			0.0451667			0.0438333
	10 µM	Mean		0.0373667	0.0330333	0.0408	0.0562667	0.0916	0.0732	0.039	0.044	0.0417667
			24 h				48 h			72 h
EXP2	Peptide concentration			P8	P9	P10	P8	P9	P10	P8	P9	P10
Cell viability (MTT)	0 µM	Mean		1	1	1	1	1	1	1	1	1
		SD		0.0372584	0.0437686	0.0437686	0.0336963	0.0437686	0.0437686	0.0223955	0.0251148	0.0251148
	0.1 µM	Mean		0.978371	0.956199	0.99598	1.02757	1.02685	0.955365	0.980285	0.976792	1.02427
		SD		0.025065	0.0114297	0.0284152	0.0228076	0.00159063	0.0185504	0.03873	0.0307475	0.0225546
	1 µM	Mean		0.914323	0.969717	1.04086	1.00711	1.04679	0.987768	0.959118	0.931232	0.956292
		SD		0.0618576	0.00354914	0.0671236	0.00522884	0.0180264	0.0451722	0.0102792	0.00955614	0.0184885
	10 µM	Mean		0.940362	0.924722	0.930219	0.909851	0.953241	0.932671	0.926056	0.876876	0.796552
		SD		0.0290629	0.0143951	0.0166004	0.0190763	0.0221537	0.0366439	0.0503884	0.0286792	0.00302659
Cell death (AnnV+PI)	0 µM		0.0316333				0.0245			0.00956667
	10 µM			0.0324	0.0472	0.0538	0.0463	0.0682333	0.0569	0.0291	0.0233667	0.0255333
			24 h				48 h			72 h
EXP3				P8	P9	P10	P8	P9	P10	P8	P9	P10
Cell viability (MTT)	0 µM	Mean		1	1	1	1	1	1	1	1	1
		SD		0.0403429	0.0403429	0.0403429	0.049891	0.049891	0.049891	0.0283446	0.0283446	0.0283446
	0.1 µM	Mean		0.990413	1.00347	0.961349	0.992396	0.986238	0.971671	0.980826	1.00357	0.991207
		SD		0.0363295	0.0704375	0.045005	0.0353256	0.0509729	0.0367449	0.0321228	0.038201	0.0428879
	1 µM	Mean		0.941854	0.981614	1.00412	0.983212	0.999866	0.985897	0.968446	0.993498	0.958525
		SD		0.0602193	0.0194197	0.0745725	0.0207304	0.0530457	0.0373706	0.0281334	0.0597019	0.0201388
	10 µM	Mean		0.918562	0.909804	0.896828	0.883915	0.949995	0.952094	0.908148	0.846132	0.832517
		SD		0.06024	0.0212337	0.0393104	0.0396013	0.019073	0.0515799	0.04	0.0299489	0.0326468
Cell death (AnnV+PI)	Vehicle		0.0353				0.0302			0.03335
	10 µM			0.0486	0.0362	0.0549	0.04255	0.0766667	0.0633333	0.03485	0.0225	0.0313333
Vero E6 cells

## Sheet: Figure 3d
Détermination SARS-Cov-2 titer (plaque assay )
Infection Calu-3 : moi = 0,3
3 manipes indépendantes
Peptides	conc en uM	log10 (PFU/mL)
		Assay-1	Assay-2	Assay-3	Moy
P8	0	4.3	4.5	4.7	4.5
	0.01	4	4.2	4.1	4.1
	0.1	1.5	1.2	1.9	1.53333
	1	0.2	0.1	0.4	0.233333
P9	0	4.5	4.2	4.9	4.53333
	0.01	2	2.2	2.5	2.23333
	0.1	0.4	0.3	0.6	0.433333
	1	0.1	0.1	0.1	0.1
P10	0	4.2	4.4	4.2	4.26667
	0.01	1.7	2.1	1.6	1.8
	0.1	0.3	0.4	0.2	0.3
	1	0.1	0.1	0.1	0.1

## Sheet: Figure 3e
Peptides	concentrations	Manipe N°8	Manipe N°9	Manipe N°11	MEAN
		% Inhibition	% Inhibition	% Inhibition
W/o pept	0
P1	0.01	0	0	0	0
	0.033
	0.066
	0.1	0	0	0.9	0.3
	0.33
	0.66
	1	0	0	0.9	0.3
	3.3
	6.6
	10	0	0	0	0
PScr	0.01	0	0	1.8	0.6
	0.033	0	0	0	0
	0.066	0	0	0	0
	0.1	0	0	1.8	0.6
	0.33	1.6	0	0	0.533333
	0.66	0	0	0	0
	1	0	0	0	0
	3.3	2.5	0.8	0	1.1
	6.6	0	0	0	0
	10	0	3.4	0	1.13333
P7	0.01	0	2.6	0.9	1.16667
	0.033
	0.066
	0.1	1	7.8	11.5	6.76667
	0.33
	0.66
	1	40.8	46.7	25.3	37.6
	3.3
	6.6
	10	50	75.9	70.8	65.5667
P8	0.01	3	7.8	11.5	7.43333
	0.033	25	52.5	49.2	42.2333
	0.066	55.2	59.1	58	57.4333
	0.1	46.2	54.3	58.9	53.1333
	0.33	68.9	85.8	81.5	78.7333
	0.66	79.5	92.8	87.2	86.5
	1	78.1	84.1	88.4	83.5333
	3.3	86.8	93.7	90.8	90.4333
	6.6	90.3	94.1	96.9	93.7667
	10	89.4	92.4	93.8	91.8667
P9	0.01	7.1	8.6	13.3	9.66667
	0.033	15	53.6	0.9	23.1667
	0.066	59.2	73.5	49.2	60.6333
	0.1	51.7	53.7	71.8	59.0667
	0.33	64.9	86.4	75.3	75.5333
	0.66	79	88.5	85.3	84.2667
	1	83.8	84.1	90.1	86
	3.3	85.9	92.2	92	90.0333
	6.6	90.8	96.8	94.5	94.0333
	10	90.6	92.8	96.9	93.4333
P10	0.01	9.1	15.6	16	13.5667
	0.033	22.5	72.3	49.8	48.2
	0.066	25	77.5	53.6	52.0333
	0.1	65.4	49.9	76.3	63.8667
	0.33	68.3	89.8	79.9	79.3333
	0.66	82.6	92.8	87.2	87.5333
	1	86.8	85.3	90.9	87.6667
	3.3	88.9	96.6	94.5	93.3333
	6.6	94.5	97.9	97.2	96.5333
	10	92.4	96.9	97.4	95.5667

## Sheet: Figure 3f
			24 h				48 h			72 h
EXP1	Peptide concentration			P8	P9	P10	P8	P9	P10	P8	P9	P10
Cell viability (MTT)	0 µM	Mean		1	1	1	1	1	1	1	1	1
		SD		0.0908935	0.0908935	0.0908935	0.101518	0.101518	0.101518	0.0654657	0.0654657	0.0654657
	0.1 µM	Mean		1.00764	0.98577	1.00209	0.923303	1.01917	1.08617	0.985001	0.98608	0.977878
		SD		0.0364008	0.0352687	0.0898871	0.0711414	0.0912396	0.0609327	0.012819	0.00457822	0.0289954
	1 µM	Mean		1.00503	0.96406	0.987892	0.945485	0.958869	1.01286	0.969893	1.01191	1.00083
		SD		0.0174194	0.0178747	0.0321654	0.0528174	0.0320621	0.00531912	0.023551	0.0178822	0.0668641
	10 µM	Mean		0.995074	0.998665	1.02446	1.0109	1.05632	1.02128	0.950613	1.01637	1.03579
		SD		0.013222	0.0279788	0.010365	0.0747981	0.0915251	0.0730023	0.0461073	0.0824886	0.0499665
Cell death (AnnV+PI)	0 µM			0.163267			0.1773			0.2295
	10 µM			0.228133	0.209667	0.230067	0.197167	0.188467	0.192667	0.183467	0.1934	0.226533
			24 h				48 h			72 h
EXP2	Peptide concentration			P8	P9	P10	P8	P9	P10	P8	P9	P10
Cell viability (MTT)	0 µM	Mean		1	1	1	1	1	1	1	1	1
		SD		0.0430615	0.0430615	0.0430615	0.0639417	0.0639417	0.0639417	0.071721	0.071721	0.071721
	0.1 µM	Mean		0.982576	0.966846	0.964372	0.956919	0.977576	0.987118	1.01137	0.989645	0.950031
		SD		0.0573528	0.0690336	0.020708	0.0960348	0.0318556	0.0589405	0.0343776	0.0457581	0.0330655
	1 µM	Mean		0.955093	0.994594	0.975506	0.972018	1.00735	1.01176	0.97482	0.941638	0.941167
		SD		0.0339249	0.0122222	0.0220161	0.056708	0.048155	0.0746619	0.0287919	0.0275885	0.0413837
	10 µM	Mean		0.943163	0.958659	0.931498	1.0408	1.03902	1.04353	1.03028	0.955052	0.938147
		SD		0.025449	0.0313566	0.0310226	0.0312063	0.0419041	0.0316242	0.0187735	0.015699	0.0352261
Cell death (AnnV+PI)	0 µM		0.130133				0.173133			0.2007
	10 µM			0.1564	0.1642	0.166167	0.1919	0.193767	0.198467	0.2169	0.231	0.2203
			24 h				48 h			72 h
EXP3				P8	P9	P10	P8	P9	P10	P8	P9	P10
Cell viability (MTT)	0 µM	Mean		1	1	1	1	1	1	1	1	1
		SD		0.0751406	0.0751406	0.0751406	0.0699522	0.0699522	0.0699522	0.0654686	0.0654686	0.0654686
	0.1 µM	Mean		0.990932	0.978927	0.976946	0.940111	0.998375	1.03664	0.998187	0.987863	0.963955
		SD		0.05044	0.0334316	0.0514166	0.0427209	0.0478005	0.0731227	0.0180497	0.0387465	0.0235789
	1 µM	Mean		0.971739	0.984416	0.979635	0.958751	0.983112	1.01231	0.972356	0.976772	0.970997
		SD		0.0376648	0.0201575	0.0244938	0.0531341	0.047896	0.0590879	0.0257457	0.042309	0.0554789
	10 µM	Mean		0.960467	0.958659	0.962484	1.02585	1.04767	1.03241	0.990446	0.985709	0.986969
		SD		0.0334989	0.0413581	0.0528077	0.0532307	0.0571532	0.0456198	0.0744954	0.0528678	0.0646274
Cell death (AnnV+PI)	Vehicle		0.1467				0.175217			0.2151
	10 µM			0.228133	0.198117	0.186933	0.197167	0.195567	0.191117	0.183467	0.223417	0.1934
Calu 3 cells
